# Supplementary material for: Prion-like domains as epigenetic regulators, scaffolds for subcellular organization, and drivers of neurodegenerative disease
Source: Brain Res. Author manuscript; Available in PMC 2017 Sep 15. (PMC5003744; doi:10.1016/j.brainres.2016.02.037)
Supplement: 1 [file NIHMS770807-supplement-1.xlsx]

## Sheet: plaac_hsap_GRCh38_goslim_revise
							nucleoplasm	RNA binding	transcription factor activity, protein binding	DNA binding	mRNA processing	chromosome organization	nucleic acid binding transcription factor activity	transcription factor binding
symbol	transcript	COREscore	PRDstart	PRDend	COREstart	PRDothers	GO:0005654	GO:0003723	GO:0000988	GO:0003677	GO:0006397	GO:0051276	GO:0001071	GO:0008134
MED12	ENST00000374080.7	61.7	1900	2177	2056	{}	1	0	1	0	0	0	0	1
MAML2	ENST00000524717.5	61.2	442	752	606	{[865-1099 (19.510 @ 876)];}	1	0	1	0	0	0	0	0
KMT2D	ENST00000301067.11	57.8	3724	3994	3915	{}	1	0	0	1	0	1	0	0
FOXP2	ENST00000408937.7	56.8	127	256	177	{}	0	0	0	1	0	0	1	0
TBP	ENST00000230354.10	51.3	1	120	55	{}	1	0	0	1	0	0	0	1
MED15	ENST00000263205.11	46.5	105	378	159	{[420-526 (15.052 @ 420)];}	1	0	1	0	0	0	0	0
TOX3	ENST00000219746.13	46.1	437	576	446	{}	0	0	0	1	0	0	0	0
NCOA6	ENST00000359003.6	43.3	227	877	242	{}	1	0	1	0	0	0	0	1
TNRC6A	ENST00000395799.7	42.3	64	127	65	{[440-611 (10.447 @ 441)];[1287-1459 (15.009 @ 1400)];}	1	1	0	0	0	0	0	0
BMP2K	ENST00000335016.9	40.5	424	559	458	{}	1	0	0	0	0	0	0	0
SS18L1	ENST00000331758.7	39.5	67	396	307	{}	0	0	0	0	0	1	0	0
MAML3	ENST00000509479.6	37.8	470	655	470	{[762-1098 (14.865 @ 860)];}	1	0	1	0	0	0	0	0
FUS	ENST00000568685.1	37.8	1	239	120	{}	1	0	0	0	0	0	0	0
SS18	ENST00000415083.6	36.6	67	418	326	{}	0	0	1	0	0	0	0	0
NCOA3	ENST00000371998.7	36.1	1111	1424	1235	{[373-479 (16.270 @ 420)];}	1	0	1	0	0	1	0	1
ATXN1	ENST00000244769.8	35.7	197	256	197	{}	1	1	0	1	0	0	0	0
CREBBP	ENST00000262367.9	35.5	2111	2372	2199	{[76-296 (12.905 @ 177)];[441-544 (16.661 @ 471)];[713-842 (16.533 @ 745)];[1967-2034 (9.126 @ 1975)];}	1	0	1	1	0	1	1	1
ZNF384	ENST00000361959.7	35.3	461	543	475	{}	0	0	0	1	0	0	0	0
NFAT5	ENST00000627621.2	35.2	1017	1472	1260	{}	0	0	0	1	0	0	1	0
PAXIP1	ENST00000397192.5	34.5	402	590	525	{}	1	0	0	0	0	1	0	0
TFG	ENST00000240851.8	33.6	223	400	241	{}	0	0	0	0	0	0	0	0
TAF15	ENST00000605844.5	33.2	1	152	33	{}	1	1	0	1	0	0	0	0
ARID1A	ENST00000324856.11	32.9	171	595	462	{[721-961 (25.700 @ 785)];[1298-1527 (26.628 @ 1310)];}	1	0	1	1	0	1	0	0
EP300	ENST00000263253.8	32.9	2092	2384	2185	{[87-264 (23.647 @ 135)];[655-800 (15.201 @ 741)];}	1	0	1	1	0	1	0	1
EWSR1	ENST00000414183.6	32.4	1	286	211	{}	1	1	0	0	0	0	0	0
KCNN3	ENST00000618040.4	32.1	30	94	30	{}	0	0	0	0	0	0	0	0
HNRNPDL	ENST00000295470.9	31.6	316	420	341	{}	1	1	0	1	0	0	0	0
KAT6B	ENST00000287239.8	31.5	1940	2073	1980	{}	1	0	0	1	0	1	0	1
HNRNPD	ENST00000313899.11	30.7	262	355	281	{}	1	1	0	1	1	0	0	0
KAT6A	ENST00000265713.6	30.6	1894	2004	1912	{[1645-1710 (28.997 @ 1645)];}	1	0	1	1	0	1	0	1
AAK1	ENST00000409085.8	30.5	397	589	519	{}	0	0	0	0	0	0	0	0
HNRNPA2B1	ENST00000354667.8	30	197	353	278	{}	1	1	0	1	1	0	0	0
ILF3	ENST00000449870.5	29.9	662	898	748	{}	0	1	0	1	0	0	0	0
TCERG1	ENST00000296702.9	29.1	180	254	180	{}	0	1	1	0	0	0	0	1
POU6F2	ENST00000403058.5	29.1	167	382	176	{}	0	0	0	1	0	0	1	0
TRERF1	ENST00000541110.5	28.9	222	401	259	{}	1	0	0	1	0	0	0	0
HNRNPUL1	ENST00000392006.7	28.6	611	856	643	{}	0	1	0	0	1	0	0	0
HNRNPA1	ENST00000340913.10	28.3	190	372	267	{}	1	1	0	1	1	0	0	0
HNRNPAB	ENST00000358344.7	27.5	235	332	235	{}	1	1	0	1	0	0	1	0
HNRNPA3	ENST00000392524.6	27.3	207	378	287	{}	1	1	0	0	1	0	0	0
ZNF853	ENST00000457543.3	27.2	153	306	205	{}	0	0	0	0	0	0	0	0
LENG8	ENST00000610347.1	27	82	205	82	{}	0	0	0	0	0	0	0	0
MED12L	ENST00000474524.5	26.5	1784	2145	2058	{}	1	0	1	0	0	0	0	0
TARDBP	ENST00000240185.7	26.5	277	414	301	{}	1	1	0	1	1	0	1	0
TCF20	ENST00000359486.7	26.3	105	349	274	{}	1	1	1	1	0	0	1	0
PRH1	ENST00000543626.4	26.3	47	187	68	{}	0	0	0	0	0	0	0	0
CIZ1	ENST00000538431.5	25.6	27	106	27	{}	0	0	0	0	0	0	0	0
PRH2	ENST00000381847.7	25.2	47	166	54	{}	0	0	0	0	0	0	0	0
NCOA2	ENST00000452400.6	25.2	1135	1410	1332	{[410-485 (12.803 @ 422)];}	1	0	1	0	0	1	0	0
R3HDM2	ENST00000403821.6	25	404	760	559	{}	0	0	0	0	0	0	0	0
HNRNPU	ENST00000283179.13	24.9	698	825	765	{}	1	1	0	1	1	0	0	0
CHD9	ENST00000398510.7	24.5	134	352	179	{}	1	0	0	1	0	1	0	0
CHD7	ENST00000423902.6	23.6	32	458	158	{}	1	0	0	0	0	1	0	0
NCOA1	ENST00000348332.7	23.3	1033	1349	1286	{[409-571 (13.519 @ 417)];}	1	0	1	0	0	1	0	0
DMKN	ENST00000339686.7	23.3	152	325	236	{}	0	0	0	0	0	0	0	0
TIA1	ENST00000433529.6	23.3	292	386	292	{}	1	1	0	0	1	0	0	0
EYA1	ENST00000340726.7	23	62	257	174	{}	1	0	0	0	0	1	0	0
PHC1	ENST00000544916.5	22.9	381	469	381	{[7-104 (14.637 @ 7)];[212-303 (10.578 @ 212)];}	1	0	0	1	0	1	0	0
HNRNPA1L2	ENST00000357495.3	22.9	198	320	243	{}	0	1	0	0	1	0	0	0
ARID1B	ENST00000346085.9	22.9	703	1007	795	{[231-579 (13.293 @ 520)];[1298-1494 (18.068 @ 1298)];}	1	0	1	1	0	1	0	0
PDCD6IP	ENST00000457054.6	22.8	792	873	814	{}	0	0	0	0	0	0	0	0
ZMIZ1	ENST00000334512.9	22.8	175	265	184	{[315-496 (22.719 @ 411)];}	1	0	0	0	0	0	0	0
AMOT	ENST00000371959.7	22.8	353	421	358	{}	0	0	0	0	0	0	0	0
ARPP21	ENST00000417925.5	22.6	584	757	652	{[466-528 (19.547 @ 466)];}	0	0	0	0	0	0	0	0
PRR4	ENST00000613368.2	22.4	47	166	54	{}	0	0	0	0	0	0	0	0
HNRNPH1	ENST00000329433.10	22.3	382	472	388	{}	0	0	0	0	0	0	0	0
SMAP2	ENST00000372718.7	21.9	272	429	358	{}	1	0	0	0	0	0	0	0
GRINA	ENST00000313269.5	21.9	13	134	59	{}	0	0	0	0	0	0	0	0
KMT2E	ENST00000257745.8	21.8	1471	1597	1520	{}	1	0	1	0	0	1	0	0
FLG2	ENST00000388718.5	21.6	281	1225	1073	{}	0	0	0	0	0	0	0	0
PYGO1	ENST00000302000.10	21.5	126	305	153	{}	1	0	0	0	0	0	0	0
ELMSAN1	ENST00000286523.9	21.3	209	286	226	{}	1	0	0	1	0	0	0	0
CDK19	ENST00000368911.7	21.3	371	502	371	{}	0	0	0	0	0	0	0	0
DLX6	ENST00000518156.2	21.3	25	139	25	{}	0	0	0	1	0	0	1	0
DDX5	ENST00000225792.9	21.2	531	614	531	{}	0	1	1	0	1	0	0	0
WDR33	ENST00000322313.8	21	584	905	602	{}	1	1	0	0	0	0	0	0
TET2	ENST00000513237.5	21	1543	1657	1543	{}	0	0	0	0	0	0	0	0
SFPQ	ENST00000357214.5	21	41	104	41	{}	1	1	0	1	1	1	0	0
SYP	ENST00000263233.8	20.9	254	313	254	{}	0	0	0	0	0	0	0	0
EYA4	ENST00000531901.5	20.8	221	298	239	{}	0	0	0	0	0	0	0	0
IRS4	ENST00000372129.3	20.8	487	591	487	{}	0	0	0	0	0	0	0	0
HNRNPA0	ENST00000314940.6	20.6	206	305	206	{}	1	1	0	0	1	0	0	0
R3HDM1	ENST00000409606.5	20.2	488	784	664	{}	0	1	0	0	0	0	0	0
ATN1	ENST00000356654.8	19.9	484	599	484	{}	1	0	1	0	0	0	0	0
HGS	ENST00000329138.8	19.8	608	769	704	{}	0	0	0	0	0	0	0	0
HRNR	ENST00000368801.2	19.6	166	2812	200	{}	0	0	0	0	0	0	0	0
NCOA5	ENST00000290231.10	19.6	447	579	447	{}	1	1	0	0	0	0	0	0
SP4	ENST00000222584.7	19.4	373	453	373	{[115-227 (11.669 @ 115)];}	1	0	1	0	0	0	1	0
SGTA	ENST00000221566.6	18.7	226	288	229	{}	0	0	0	0	0	0	0	0
ATRX	ENST00000373344.9	18.7	2415	2492	2415	{}	1	0	0	1	0	1	0	0
SYN3	ENST00000358763.6	18.6	419	498	439	{}	0	0	0	0	0	0	0	0
BCL9L	ENST00000334801.7	18.5	765	881	822	{[1131-1259 (6.996 @ 1189)];}	1	0	1	0	0	0	0	0
CCNK	ENST00000389879.9	18.3	258	319	260	{}	0	0	0	0	0	0	0	0
ARID2	ENST00000334344.10	18.2	912	1055	987	{}	0	0	0	1	0	1	0	0
FAM98A	ENST00000238823.12	18	386	518	390	{}	0	1	0	0	0	0	0	0
TOB1	ENST00000268957.3	17.7	235	345	235	{}	0	0	0	0	1	0	0	0
KRT9	ENST00000246662.8	17.7	479	623	514	{[1-144 (9.471 @ 70)];}	0	0	0	0	0	0	0	0
RPTN	ENST00000316073.3	17.6	289	647	359	{}	0	0	0	0	0	0	0	0
ACBD3	ENST00000366812.5	17.5	241	308	241	{}	0	0	0	0	0	0	0	0
BRD4	ENST00000263377.6	17.5	967	1038	967	{}	1	0	0	0	0	1	0	0
HNRNPH2	ENST00000316594.5	17.5	382	449	388	{}	1	1	0	0	1	0	0	0
BSN	ENST00000296452.4	17.4	3742	3804	3744	{}	0	0	0	0	0	0	0	0
SUPT5H	ENST00000432763.6	17.4	847	964	865	{}	1	1	0	0	1	1	0	0
SATL1	ENST00000509231.1	17.4	1	65	2	{[105-307 (14.837 @ 111)];[347-480 (10.919 @ 356)];}	0	0	0	0	0	0	0	0
SP1	ENST00000327443.8	17.3	312	398	339	{[123-255 (9.856 @ 154)];}	0	0	0	1	0	0	1	1
CLOCK	ENST00000309964.8	17.2	556	689	579	{[744-828 (12.722 @ 744)];}	1	0	1	1	0	1	1	0
WWTR1	ENST00000360632.7	17.1	159	233	174	{}	0	0	1	0	0	0	0	0
KRT10	ENST00000269576.5	17	457	565	498	{}	0	0	0	0	0	0	0	0
KRT1	ENST00000252244.3	16.9	513	622	519	{}	0	0	0	0	0	0	0	0
EYA2	ENST00000327619.9	16.9	108	186	127	{}	1	0	0	0	0	1	0	0
ZCCHC11	ENST00000257177.8	16.6	1424	1492	1432	{}	0	0	0	0	0	0	0	0
NFYA	ENST00000341376.10	16.6	1	158	99	{}	1	0	0	1	0	0	1	0
PRB2	ENST00000389362.5	16.6	34	416	34	{}	0	0	0	0	0	0	0	0
PYGO2	ENST00000368457.2	16.5	107	185	124	{}	1	0	0	0	0	0	0	0
EP400	ENST00000389561.6	16.2	2496	2558	2496	{}	1	0	0	1	0	1	0	0
NIPBL	ENST00000282516.12	16.2	111	203	112	{}	1	0	0	0	0	1	0	0
TSC22D1	ENST00000458659.2	16.1	497	674	497	{}	0	0	0	0	0	0	1	0
SCYL2	ENST00000635101.1	16	775	926	856	{}	0	0	0	0	0	0	0	0
RBM14	ENST00000310137.4	16	264	571	362	{}	1	1	1	0	0	1	0	0
NFYC	ENST00000308733.9	15.9	150	284	158	{}	1	0	1	1	0	0	0	0
SMG7	ENST00000507469.5	15.8	651	724	665	{}	0	0	0	0	0	0	0	0
CSTF2	ENST00000415585.6	15.8	203	288	203	{}	1	0	0	0	1	0	0	0
TNRC6C	ENST00000335749.4	15.4	134	270	136	{[1058-1202 (14.466 @ 1141)];}	0	1	0	0	1	0	0	0
ADPRHL1	ENST00000612156.2	15.4	1517	1602	1523	{}	0	0	0	0	0	0	0	0
SSBP3	ENST00000371320.7	15.4	103	326	183	{}	0	0	0	1	0	0	0	0
YIPF5	ENST00000274496.9	15.4	1	85	21	{}	0	0	0	0	0	0	0	0
FOXA2	ENST00000419308.6	15.2	30	145	30	{}	0	0	0	1	0	1	1	1
UMODL1	ENST00000408989.6	15.1	645	727	668	{}	0	0	0	0	0	0	0	0
SOX2	ENST00000325404.2	14.9	154	235	171	{}	1	1	0	1	0	1	1	0
CAPRIN1	ENST00000341394.8	14.9	537	709	537	{}	0	1	0	0	0	0	0	0
DROSHA	ENST00000344624.7	14.8	128	201	139	{}	1	1	0	0	0	0	0	0
DDX17	ENST00000396821.7	14.8	614	731	662	{}	1	0	0	0	0	0	0	0
SEC24D	ENST00000280551.10	14.8	1	256	197	{}	0	0	0	0	0	0	0	0
SMG6	ENST00000263073.10	14.7	493	554	495	{}	0	0	0	1	0	1	0	0
STAM2	ENST00000263904.4	14.7	392	525	433	{}	1	0	0	0	0	0	0	0
SYNRG	ENST00000618402.4	14.7	1	98	39	{}	0	0	0	0	0	0	0	0
DAZ4	ENST00000382296.4	14.6	376	623	448	{}	0	0	0	0	0	0	0	0
DAZ3	ENST00000382365.6	14.6	211	410	235	{}	0	1	0	0	0	0	0	0
TAB3	ENST00000378930.7	14.6	136	345	234	{}	1	0	0	0	0	0	0	0
SEC31A	ENST00000505472.5	14.6	868	998	903	{}	0	0	0	0	0	0	0	0
PRB4	ENST00000610506.4	14.3	37	268	58	{}	0	0	0	0	0	0	0	0
PCF11	ENST00000298281.8	14.2	1130	1253	1130	{}	1	0	0	0	1	0	0	0
SEC24C	ENST00000345254.8	14.2	1	314	1	{}	0	0	0	0	0	0	0	0
DAZ1	ENST00000405239.5	14.1	541	716	589	{}	0	1	0	0	0	0	0	0
DAZ2	ENST00000382440.5	14.1	211	626	283	{}	0	0	0	0	0	0	0	0
CPEB2	ENST00000538197.5	14.1	386	554	386	{}	0	1	0	0	0	0	0	0
CSTF2T	ENST00000331173.5	14.1	476	568	509	{}	0	1	0	0	1	0	0	0
HNRNPH3	ENST00000265866.11	14.1	268	346	276	{}	1	1	0	0	1	0	0	0
PRB1	ENST00000625471.2	14	37	580	514	{}	0	0	0	0	0	0	0	0
PEF1	ENST00000373703.4	14	1	114	55	{}	0	1	0	0	0	0	0	0
AGAP3	ENST00000397238.6	14	1	66	1	{}	0	0	0	0	0	0	0	0
CDSN	ENST00000376288.2	13.9	62	215	141	{}	0	0	0	0	0	0	0	0
SMAP1	ENST00000370455.7	13.8	357	432	369	{}	0	0	0	0	0	0	0	0
CITED2	ENST00000537332.2	13.8	33	206	99	{}	0	0	0	0	0	0	0	0
SETD2	ENST00000409792.3	13.6	2266	2335	2276	{}	1	0	0	0	0	1	0	0
TIAL1	ENST00000369093.6	13.5	301	392	314	{}	0	1	0	0	0	0	0	0
CLINT1	ENST00000523908.5	13.4	510	643	516	{}	1	0	0	0	0	0	0	0
YLPM1	ENST00000325680.11	13.4	155	238	156	{}	1	1	0	0	0	0	0	0
FOXA1	ENST00000250448.2	13.3	32	147	32	{}	0	0	0	1	0	1	1	1
RFX6	ENST00000332958.2	13.3	746	808	749	{}	0	0	0	1	0	0	1	0
PRPF40A	ENST00000410080.5	13.3	28	95	36	{}	1	1	0	0	1	0	0	0
NUP153	ENST00000537253.5	13.2	1353	1484	1406	{}	1	0	0	1	0	0	0	0
ANXA11	ENST00000372231.7	13.1	1	177	88	{}	1	1	0	0	0	0	0	0
KLF18	ENST00000634670.1	13.1	319	414	355	{}	0	0	0	0	0	0	0	0
KRT77	ENST00000341809.7	13	490	553	490	{}	0	0	0	0	0	0	0	0
RBM33	ENST00000401878.7	13	591	707	591	{}	0	1	0	0	0	0	0	0
QRICH1	ENST00000357496.6	13	85	181	87	{}	0	0	0	0	0	0	0	0
FOXO1	ENST00000379561.5	13	392	456	397	{}	1	0	0	1	0	0	1	0
KRT2	ENST00000309680.3	13	519	621	519	{}	0	0	0	0	0	0	0	0
BPTF	ENST00000321892.8	12.9	2395	2614	2510	{}	1	0	0	1	0	1	0	1
DACH1	ENST00000619232.1	12.8	74	163	76	{}	0	0	0	0	0	0	0	0
CELF4	ENST00000420428.6	12.8	241	306	241	{}	0	1	0	0	1	0	0	0
EBF1	ENST00000313708.10	12.7	451	515	455	{}	0	0	0	0	0	0	1	0
USF3	ENST00000316407.8	12.7	1553	1615	1553	{}	0	0	0	1	0	0	0	0
ANXA7	ENST00000372919.8	12.7	1	147	88	{}	0	1	0	0	0	0	0	0
GLTSCR1L	ENST00000314073.9	12.6	131	368	309	{}	0	0	0	0	0	0	0	0
SMARCC1	ENST00000254480.9	12.6	956	1031	956	{}	1	0	1	1	0	1	0	0
ZCCHC2	ENST00000269499.9	12.6	1024	1130	1056	{}	0	0	0	0	0	0	0	0
DLX2	ENST00000234198.8	12.5	64	131	64	{}	0	0	0	1	0	0	1	0
ADAM29	ENST00000359240.7	12.5	737	820	755	{}	0	0	0	0	0	0	0	0
SYN1	ENST00000295987.11	12.4	447	592	447	{}	0	0	0	0	0	0	0	0
SP2	ENST00000376741.4	12.3	95	164	105	{}	1	0	0	1	0	0	1	0
YTHDF1	ENST00000370339.7	12.3	287	358	299	{}	0	1	0	0	0	0	0	0
POLR2A	ENST00000617998.4	12.2	1604	1842	1724	{}	1	0	0	1	0	0	0	0
TAB2	ENST00000367456.5	12.2	206	316	237	{}	0	0	0	0	0	0	0	0
ENAM	ENST00000396073.3	12.2	252	356	256	{}	0	0	0	0	0	0	0	0
POU2F1	ENST00000367866.6	12.1	104	265	199	{}	1	0	0	1	0	0	1	0
PRB3	ENST00000538488.2	12.1	42	351	101	{}	0	0	0	0	0	0	0	0
UBQLN1	ENST00000376395.8	12.1	387	447	387	{}	1	0	0	0	0	0	0	0
ZNF207	ENST00000342555.10	12	401	497	419	{}	0	0	0	0	0	0	0	0
HDX	ENST00000297977.9	11.9	337	421	362	{}	0	0	0	1	0	0	0	0
YTHDF2	ENST00000373812.7	11.8	294	380	294	{}	0	1	0	0	0	0	0	0
DAZAP1	ENST00000233078.8	11.8	346	407	346	{}	1	1	0	0	0	0	0	0
CNOT2	ENST00000229195.7	11.7	134	215	156	{}	0	0	1	0	0	0	0	1
SP3	ENST00000310015.10	11.6	350	486	427	{[144-251 (10.072 @ 144)];}	1	0	0	1	0	0	0	0
LGALS3	ENST00000254301.13	11.5	12	108	13	{}	0	1	0	0	1	0	0	0
SUPT6H	ENST00000314616.10	11.5	1553	1668	1609	{}	0	1	0	1	1	1	1	0
RFX1	ENST00000254325.8	11.5	352	429	369	{[1-74 (10.720 @ 15)];}	1	0	0	1	0	0	1	0
SEC23IP	ENST00000369075.7	11.5	153	244	166	{}	0	1	0	0	0	0	0	0
SSBP2	ENST00000615665.4	11.5	198	340	198	{}	0	0	0	1	0	0	0	0
C1orf94	ENST00000488417.1	11.5	480	598	485	{}	0	0	0	0	0	0	0	0
MPLKIP	ENST00000306984.6	11.4	1	115	54	{}	1	0	0	0	0	0	0	0
TBR1	ENST00000389554.7	11.2	108	198	139	{}	0	0	0	0	0	0	1	0
TMBIM1	ENST00000258412.7	11.2	1	73	14	{}	0	0	0	0	0	0	0	0
MAML1	ENST00000292599.3	11.2	672	871	744	{}	1	0	1	0	0	0	0	0
BCL9	ENST00000234739.7	11	1044	1170	1044	{}	1	0	0	0	0	0	0	0
STAM	ENST00000377524.7	10.9	388	536	453	{}	0	0	0	0	0	0	0	0
TRIM33	ENST00000358465.6	10.9	517	625	517	{}	1	0	0	1	0	0	0	0
EBF3	ENST00000355311.9	10.7	418	520	460	{}	0	0	0	0	0	0	1	0
PLSCR1	ENST00000342435.8	10.6	1	76	16	{}	0	0	0	1	0	0	1	0
HNRNPUL2	ENST00000301785.5	10.6	641	747	644	{}	0	1	0	0	0	0	0	0
HERPUD2	ENST00000311350.7	10.5	148	230	148	{}	0	0	0	0	0	0	0	0
LATS1	ENST00000253339.9	10.3	306	482	360	{}	0	0	0	0	0	1	0	0
PHC2	ENST00000257118.5	10.3	30	139	67	{}	1	0	0	1	0	0	0	0
NR2F1	ENST00000327111.7	10.2	17	82	23	{}	1	0	1	1	0	0	1	0
SOX9	ENST00000245479.2	10.2	410	477	411	{}	1	0	0	1	0	1	1	0
SUPT20H	ENST00000475892.5	10.2	715	807	715	{}	1	0	1	0	0	1	0	0
ATXN2	ENST00000377617.7	10.2	1131	1223	1157	{}	1	1	0	0	0	0	0	0
DHX9	ENST00000367549.3	10.1	1169	1270	1169	{}	1	1	0	1	1	1	0	1
PSPC1	ENST00000338910.8	10	414	523	415	{}	1	1	0	1	1	0	0	0
TRIM24	ENST00000343526.8	9.5	471	545	471	{}	1	0	1	1	0	0	0	0
GAR1	ENST00000226796.6	9.5	1	65	5	{}	1	1	0	0	0	1	0	0
ATXN2L	ENST00000395547.6	9.5	701	912	783	{}	1	1	0	0	0	0	0	0
PKNOX2	ENST00000298282.13	9.5	181	274	181	{}	0	0	0	1	0	0	0	0
FUBP1	ENST00000370767.5	9.2	470	579	518	{}	1	1	0	0	0	0	0	0
SEC24A	ENST00000398844.6	9.1	1	84	25	{}	0	0	0	0	0	0	0	0
FOXP1	ENST00000615603.4	9	55	194	131	{}	0	0	0	1	0	0	1	0
DSPP	ENST00000282478.7	9	718	983	905	{}	0	0	0	0	0	0	0	0
KRT76	ENST00000332411.2	8.8	530	638	530	{}	0	0	0	0	0	0	0	0
FOXJ3	ENST00000361346.5	8.8	306	445	374	{}	0	0	0	1	0	0	1	0
EIF4G3	ENST00000634879.1	8.6	167	311	184	{}	0	1	0	0	0	0	0	0
FAM98B	ENST00000397609.6	8.5	339	433	371	{}	1	1	0	0	0	0	0	0
KCNMA1	ENST00000404771.7	8.5	1	60	1	{}	0	0	0	0	0	0	0	0
UBQLN2	ENST00000338222.6	8.4	339	461	343	{}	0	0	0	0	0	0	0	0
CREB5	ENST00000357727.6	7.9	247	364	251	{}	0	0	0	1	0	0	1	0
PHC3	ENST00000495893.6	7.3	340	407	340	{}	1	0	0	1	0	0	0	0
LOR	ENST00000368742.3	7.2	20	239	180	{}	1	0	0	0	0	0	0	0
SF1	ENST00000377387.5	7.2	531	645	586	{}	1	1	1	0	1	0	0	0
KRT3	ENST00000417996.2	7.2	536	628	536	{}	0	0	0	0	0	0	0	0
FAM168B	ENST00000389915.3	6.5	1	106	40	{}	0	0	0	0	0	0	0	0
